# Supplementary material for: c-Cbl Regulates Murine Subventricular Zone-Derived Neural Progenitor Cells in Dependence of the Epidermal Growth Factor Receptor
Source: Cells. 2023 Oct 3;12(19):2400. doi: 10.3390/cells12192400 (PMC10572332; doi:10.3390/cells12192400)
Supplement: Supplementary file 1 [file cells-12-02400-s001.zip]

Archive with 1 entries (1 files):
- cells-2564297-supplementary.pdf
